# Supplementary material for: Evolutionary and Transcriptomic Analyses of the Plant TPST-Sulfated Peptides System, with Insights from Woody Liriodendron chinense
Source: Plants (Basel). 2026 Apr 4;15(7):1115. doi: 10.3390/plants15071115 (PMC13074997; doi:10.3390/plants15071115)
Supplement: Supplementary file 1 [file plants-15-01115-s001.zip]

Archive with 3 entries (2 files):
- Supplementary Files/
- Supplementary Files/Supplementary Figure .docx
- Supplementary Files/Supplementary Table 1-TPST protein quantity identified in Chlorophyta species.xlsx
