# Supplementary material for: Evolutionary and Transcriptomic Analyses of the Plant TPST-Sulfated Peptides System, with Insights from Woody Liriodendron chinense
Source: Plants (Basel). 2026 Apr 4;15(7):1115. doi: 10.3390/plants15071115 (PMC13074997; doi:10.3390/plants15071115)
Supplement: Supplementary file 1 [file plants-15-01115-s001.zip › Supplementary Files/Supplementary Table 1-TPST protein quantity identified in Chlorophyta species.xlsx]

## Sheet: Sheet1
Chlorophyta	TPST protein count
Trebouxia sp. C0004	2
Myrmecia	1
Chlorella variabilis	2
Coccomyxa sp. Obi	1
Chloropicon primus	2
Pleodorina starrii	2
Auxenochlorella protothecoides	3
Picochlorum sp. BPE23	4
Ostreococcus tauri	3
Sanguina aurantia	2
Apatococcus lobatus	1
Micromonas pusilla CCMP1545	2
Haematococcus lacustris	2
Bryopsis sp. KO-2023	1
Raphidocelis subcapitata	2
Picochlorum sp. SENEW3	2
Coccomyxa viridis	2
Symbiochloris irregularis	1
Chloropicon roscoffensis	1
Cymbomonas tetramitiformis	4
Nannochloris sp. 'desiccata'	7
Prototheca wickerhamii	1
Edaphochlamys debaryana	1
Trebouxia sp. A1-2	1
Trebouxia sp. C0005	2
Volvox carteri f. nagariensis	2
Chlamydomonas schloesseri	1
Trebouxia sp. C0006	3
Elliptochloris bilobata	1
Bathycoccus prasinos	2
Chlamydomonas incerta	2
Monoraphidium minutum	2
Coccomyxa subellipsoidea C-169	2
Tetradesmus obliquus	4
Dunaliella salina	1
Apatococcus fuscideae	1
Pycnococcus provasolii	4
Auxenochlorella protothecoides x Auxenochlorella symbiontica	5
Ostreococcus lucimarinus CCE9901	2
Chlamydomonas reinhardtii	4
Coccomyxa subellipsoidea	1
Micractinium tetrahymenae	1
Chlorella ohadii	1
Trebouxia sp. C0010 RCD-2024	1
Micractinium conductrix	1
Scenedesmus sp. PABB004	1
Astrephomene gubernaculifera	1
Volvox africanus	2
Monoraphidium neglectum	2
Chlorella vulgaris	3
Micractinium sp. CCAP 211/92	1
Chlamydomonas sp. UWO 241	3
Trebouxia sp. C0009 RCD-2024	1
Ostreobium quekettii	1
Chlorella sorokiniana	1
Chlamydomonas eustigma	2
Pseudoscourfieldia marina	2
Gonium pectorale	1
Scenedesmus sp. NREL 46B-D3	1
Coccomyxa elongata	1
